# Supplementary material for: Synthesis and Evaluation of ePSMA-DM1: A New Theranostic Small-Molecule Drug Conjugate (T-SMDC) for Prostate Cancer
Source: Pharmaceuticals (Basel). 2023 Jul 28;16(8):1072. doi: 10.3390/ph16081072 (PMC10458530; doi:10.3390/ph16081072)
Supplement: Supplementary file 1 [file pharmaceuticals-16-01072-s001.zip]

Archive with 1 entries (1 files):
- pharmaceuticals-2488696-supplementary.pdf
